# Supplementary material for: Expression Divergence in Response to Sex-biased Selection
Source: Mol Biol Evol. 2025 Jul 9;42(7):msaf099. doi: 10.1093/molbev/msaf099 (PMC12238715; doi:10.1093/molbev/msaf099)
Supplement: msaf099_Supplementary_Data [file msaf099_supplementary_data.zip]

Archive with 2 entries (2 files):
- Grieshop_et_al_S1_AA_TToff.pdf
- Grieshop_et_al_TableS2.xlsx
