# Supplementary material for: Expression Divergence in Response to Sex-biased Selection
Source: Mol Biol Evol. 2025 Jul 9;42(7):msaf099. doi: 10.1093/molbev/msaf099 (PMC12238715; doi:10.1093/molbev/msaf099)
Supplement: msaf099_Supplementary_Data [file msaf099_supplementary_data.zip › Grieshop_et_al_TableS2.xlsx]

## Sheet: All.RedvsNR_up
Category	ID	Description	P.value.adj	Term.Size	query.size	effective.domain.size	Expected	Observed
Cellular Component	GO:1990726	Lsm1-7-Pat1 complex	0.0035798	5	118	10628	0.0555137	4

## Sheet: All.RedvsNR_down
Category	ID	Description	P.value.adj	Term.Size	query.size	effective.domain.size	Expected	Observed
Molecular Function	GO:0005515	protein binding	1.71258e-09	3466	271	10520	89.2857	149
Molecular Function	GO:0022836	gated channel activity	2.1186e-06	152	271	10520	3.91559	22
Molecular Function	GO:0005488	binding	2.31231e-06	6415	271	10520	165.253	215
Molecular Function	GO:0005261	monoatomic cation channel activity	3.02188e-05	158	271	10520	4.07015	21
Molecular Function	GO:0005216	monoatomic ion channel activity	4.4952e-05	211	271	10520	5.43546	24
Molecular Function	GO:0015267	channel activity	6.20405e-05	232	271	10520	5.97643	25
Molecular Function	GO:0022803	passive transmembrane transporter activity	6.20405e-05	232	271	10520	5.97643	25
Molecular Function	GO:0022832	voltage-gated channel activity	0.000170075	50	271	10520	1.28802	12
Molecular Function	GO:0005244	voltage-gated monoatomic ion channel activity	0.000170075	50	271	10520	1.28802	12
Molecular Function	GO:0005509	calcium ion binding	0.000271729	195	271	10520	5.02329	22
Molecular Function	GO:0022843	voltage-gated monoatomic cation channel activity	0.00179282	39	271	10520	1.00466	10
Molecular Function	GO:0005245	voltage-gated calcium channel activity	0.0110091	7	271	10520	0.180323	5
Molecular Function	GO:0015075	monoatomic ion transmembrane transporter activity	0.0132641	346	271	10520	8.91312	27
Biological Process	GO:0032501	multicellular organismal process	1.39967e-15	3212	258	10337	80.1679	151
Biological Process	GO:0048856	anatomical structure development	1.25054e-13	2527	258	10337	63.0711	127
Biological Process	GO:0065007	biological regulation	2.62232e-13	4291	258	10337	107.099	175
Biological Process	GO:0048731	system development	2.87164e-13	1437	258	10337	35.8659	90
Biological Process	GO:0050789	regulation of biological process	3.83158e-13	4028	258	10337	100.534	168
Biological Process	GO:0032502	developmental process	3.96661e-13	2693	258	10337	67.2143	131
Biological Process	GO:0007399	nervous system development	1.86449e-12	1132	258	10337	28.2535	77
Biological Process	GO:0050794	regulation of cellular process	4.88111e-12	3735	258	10337	93.2214	158
Biological Process	GO:0007275	multicellular organism development	2.81855e-11	2077	258	10337	51.8396	108
Biological Process	GO:0048869	cellular developmental process	3.84958e-11	1665	258	10337	41.5565	94
Biological Process	GO:0048468	cell development	9.63772e-11	1376	258	10337	34.3434	83
Biological Process	GO:0048699	generation of neurons	1.01111e-10	860	258	10337	21.4646	63
Biological Process	GO:0030154	cell differentiation	1.15121e-10	1664	258	10337	41.5316	93
Biological Process	GO:0022008	neurogenesis	2.32128e-10	924	258	10337	23.062	65
Biological Process	GO:0016043	cellular component organization	1.33488e-09	2888	258	10337	72.0813	129
Biological Process	GO:0030182	neuron differentiation	2.09883e-09	795	258	10337	19.8423	58
Biological Process	GO:0071840	cellular component organization or biogenesis	1.03908e-08	3067	258	10337	76.5489	132
Biological Process	GO:0048513	animal organ development	3.77884e-08	1135	258	10337	28.3283	69
Biological Process	GO:0065008	regulation of biological quality	4.74672e-08	905	258	10337	22.5878	60
Biological Process	GO:0034330	cell junction organization	8.99551e-08	371	258	10337	9.25975	36
Biological Process	GO:0048666	neuron development	1.00292e-07	629	258	10337	15.6991	48
Biological Process	GO:0007155	cell adhesion	1.96342e-07	233	258	10337	5.81542	28
Biological Process	GO:0050803	regulation of synapse structure or activity	3.53372e-07	189	258	10337	4.71723	25
Biological Process	GO:0032989	cellular anatomical entity morphogenesis	3.89649e-07	561	258	10337	14.0019	44
Biological Process	GO:0009653	anatomical structure morphogenesis	5.08143e-07	1484	258	10337	37.039	79
Biological Process	GO:0007154	cell communication	1.01685e-06	1868	258	10337	46.6232	91
Biological Process	GO:0034329	cell junction assembly	2.94225e-06	225	258	10337	5.61575	26
Biological Process	GO:0048589	developmental growth	4.78901e-06	363	258	10337	9.06008	33
Biological Process	GO:0048518	positive regulation of biological process	7.4815e-06	1779	258	10337	44.4019	86
Biological Process	GO:0007267	cell-cell signaling	1.00153e-05	503	258	10337	12.5543	39
Biological Process	GO:0051128	regulation of cellular component organization	1.51936e-05	725	258	10337	18.0952	48
Biological Process	GO:0098609	cell-cell adhesion	2.01611e-05	144	258	10337	3.59408	20
Biological Process	GO:0009987	cellular process	2.12449e-05	7833	258	10337	195.503	234
Biological Process	GO:0023052	signaling	2.19812e-05	1816	258	10337	45.3253	86
Biological Process	GO:0048667	cell morphogenesis involved in neuron differentiation	2.75672e-05	431	258	10337	10.7573	35
Biological Process	GO:0061564	axon development	2.88009e-05	347	258	10337	8.66073	31
Biological Process	GO:0031175	neuron projection development	3.06083e-05	477	258	10337	11.9054	37
Biological Process	GO:0048812	neuron projection morphogenesis	3.76196e-05	436	258	10337	10.8821	35
Biological Process	GO:0007409	axonogenesis	3.95242e-05	331	258	10337	8.26139	30
Biological Process	GO:0120039	plasma membrane bounded cell projection morphogenesis	4.2541e-05	438	258	10337	10.932	35
Biological Process	GO:0048858	cell projection morphogenesis	4.52246e-05	439	258	10337	10.957	35
Biological Process	GO:0051049	regulation of transport	8.64631e-05	342	258	10337	8.53594	30
Biological Process	GO:0040007	growth	9.42279e-05	429	258	10337	10.7074	34
Biological Process	GO:0050808	synapse organization	9.78373e-05	303	258	10337	7.56254	28
Biological Process	GO:0000902	cell morphogenesis	0.000108784	546	258	10337	13.6276	39
Biological Process	GO:0032879	regulation of localization	0.000449883	456	258	10337	11.3813	34
Biological Process	GO:0120036	plasma membrane bounded cell projection organization	0.000469439	700	258	10337	17.4712	44
Biological Process	GO:0009887	animal organ morphogenesis	0.000517541	728	258	10337	18.1701	45
Biological Process	GO:0003008	system process	0.000604926	605	258	10337	15.1001	40
Biological Process	GO:0048523	negative regulation of cellular process	0.000862837	1390	258	10337	34.6929	68
Biological Process	GO:0030030	cell projection organization	0.000887715	715	258	10337	17.8456	44
Biological Process	GO:0048638	regulation of developmental growth	0.00109009	236	258	10337	5.8903	23
Biological Process	GO:0023051	regulation of signaling	0.00167759	919	258	10337	22.9372	51
Biological Process	GO:0098916	anterograde trans-synaptic signaling	0.00177985	303	258	10337	7.56254	26
Biological Process	GO:0007268	chemical synaptic transmission	0.00177985	303	258	10337	7.56254	26
Biological Process	GO:0022607	cellular component assembly	0.00181261	1236	258	10337	30.8492	62
Biological Process	GO:0007010	cytoskeleton organization	0.00183253	655	258	10337	16.3481	41
Biological Process	GO:0010646	regulation of cell communication	0.00193303	923	258	10337	23.0371	51
Biological Process	GO:0050877	nervous system process	0.00199663	508	258	10337	12.6791	35
Biological Process	GO:0050793	regulation of developmental process	0.0020824	658	258	10337	16.4229	41
Biological Process	GO:0042391	regulation of membrane potential	0.00212969	90	258	10337	2.2463	14
Biological Process	GO:0007416	synapse assembly	0.00238419	171	258	10337	4.26797	19
Biological Process	GO:0099537	trans-synaptic signaling	0.00248259	308	258	10337	7.68734	26
Biological Process	GO:0009888	tissue development	0.00287464	640	258	10337	15.9737	40
Biological Process	GO:0099536	synaptic signaling	0.0036648	314	258	10337	7.83709	26
Biological Process	GO:0050807	regulation of synapse organization	0.00494316	161	258	10337	4.01838	18
Biological Process	GO:0044087	regulation of cellular component biogenesis	0.00549389	299	258	10337	7.46271	25
Biological Process	GO:0007417	central nervous system development	0.0057145	258	258	10337	6.43939	23
Biological Process	GO:0051960	regulation of nervous system development	0.00615264	200	258	10337	4.99178	20
Biological Process	GO:0050896	response to stimulus	0.00675231	2759	258	10337	68.8616	107
Biological Process	GO:0048522	positive regulation of cellular process	0.00756835	1593	258	10337	39.7595	72
Biological Process	GO:0097435	supramolecular fiber organization	0.00767769	283	258	10337	7.06336	24
Biological Process	GO:0048519	negative regulation of biological process	0.00774082	1500	258	10337	37.4383	69
Biological Process	GO:0007156	homophilic cell adhesion via plasma membrane adhesion molecules	0.00904834	47	258	10337	1.17307	10
Biological Process	GO:0051093	negative regulation of developmental process	0.0108362	207	258	10337	5.16649	20
Biological Process	GO:0034220	monoatomic ion transmembrane transport	0.011746	401	258	10337	10.0085	29
Biological Process	GO:0007165	signal transduction	0.0127976	1614	258	10337	40.2836	72
Biological Process	GO:0034765	regulation of monoatomic ion transmembrane transport	0.0131113	61	258	10337	1.52249	11
Biological Process	GO:0098742	cell-cell adhesion via plasma-membrane adhesion molecules	0.0146304	75	258	10337	1.87192	12
Biological Process	GO:0040011	locomotion	0.014666	251	258	10337	6.26468	22
Biological Process	GO:0034762	regulation of transmembrane transport	0.0155911	62	258	10337	1.54745	11
Biological Process	GO:0030036	actin cytoskeleton organization	0.0158684	316	258	10337	7.88701	25
Biological Process	GO:0097485	neuron projection guidance	0.0193041	276	258	10337	6.88865	23
Biological Process	GO:0051129	negative regulation of cellular component organization	0.0216047	159	258	10337	3.96846	17
Biological Process	GO:0007420	brain development	0.022054	108	258	10337	2.69556	14
Biological Process	GO:0044085	cellular component biogenesis	0.0236409	1450	258	10337	36.1904	66
Biological Process	GO:0016339	calcium-dependent cell-cell adhesion via plasma membrane cell adhesion molecules	0.0239799	21	258	10337	0.524137	7
Biological Process	GO:0043269	regulation of monoatomic ion transport	0.0262474	79	258	10337	1.97175	12
Biological Process	GO:0022414	reproductive process	0.0277573	1211	258	10337	30.2252	58
Biological Process	GO:0051239	regulation of multicellular organismal process	0.0288906	567	258	10337	14.1517	35
Biological Process	GO:0060322	head development	0.0322049	128	258	10337	3.19474	15
Biological Process	GO:0030029	actin filament-based process	0.0338494	329	258	10337	8.21147	25
Biological Process	GO:0040008	regulation of growth	0.0364521	308	258	10337	7.68734	24
Biological Process	GO:0048870	cell motility	0.0381804	377	258	10337	9.4095	27
Biological Process	GO:0007274	neuromuscular synaptic transmission	0.0397341	82	258	10337	2.04663	12
Biological Process	GO:0007411	axon guidance	0.0480607	269	258	10337	6.71394	22
Cellular Component	GO:0071944	cell periphery	1.34315e-15	1892	270	10628	48.0655	112
Cellular Component	GO:0030054	cell junction	4.95167e-13	586	270	10628	14.8871	55
Cellular Component	GO:0005886	plasma membrane	2.26463e-11	1585	270	10628	40.2663	93
Cellular Component	GO:0042995	cell projection	2.35732e-07	724	270	10628	18.3929	52
Cellular Component	GO:0034702	monoatomic ion channel complex	2.71154e-07	88	270	10628	2.2356	18
Cellular Component	GO:0120025	plasma membrane bounded cell projection	3.71479e-06	706	270	10628	17.9356	49
Cellular Component	GO:0034703	cation channel complex	1.80503e-05	52	270	10628	1.32104	13
Cellular Component	GO:0070161	anchoring junction	2.65756e-05	175	270	10628	4.4458	22
Cellular Component	GO:0097060	synaptic membrane	5.39792e-05	92	270	10628	2.33722	16
Cellular Component	GO:0043005	neuron projection	0.000108675	445	270	10628	11.305	35
Cellular Component	GO:0098797	plasma membrane protein complex	0.000317257	165	270	10628	4.19176	20
Cellular Component	GO:0045202	synapse	0.000635985	431	270	10628	10.9494	33
Cellular Component	GO:0098590	plasma membrane region	0.00152226	358	270	10628	9.09484	29
Cellular Component	GO:0030017	sarcomere	0.0034397	65	270	10628	1.6513	12
Cellular Component	GO:0030016	myofibril	0.00687698	69	270	10628	1.75292	12
Cellular Component	GO:1902495	transmembrane transporter complex	0.00950395	165	270	10628	4.19176	18
Cellular Component	GO:0005891	voltage-gated calcium channel complex	0.0102741	7	270	10628	0.177832	5
Cellular Component	GO:0043292	contractile fiber	0.0131033	73	270	10628	1.85454	12
Cellular Component	GO:0031594	neuromuscular junction	0.0193352	105	270	10628	2.66748	14
Cellular Component	GO:0030424	axon	0.0216258	252	270	10628	6.40196	22
Cellular Component	GO:1990351	transporter complex	0.0273661	177	270	10628	4.49661	18
Transcription Factor	TF:M02323	Factor: Trl; motif: YYNCTCTCTN	4.52444e-05	996	290	12176	23.7221	56

## Sheet: Male.RedvsNR_up
Category	ID	Description	P.value.adj	Term.Size	query.size	effective.domain.size	Expected	Observed
Cellular Component	GO:0005576	extracellular region	1.85897e-05	976	82	10578	7.56589	28
Cellular Component	GO:0005615	extracellular space	0.0150858	641	82	10578	4.96899	19

## Sheet: Male.RedvsNR_down
Category	ID	Description	P.value.adj	Term.Size	query.size	effective.domain.size	Expected	Observed
Molecular Function	GO:0008569	minus-end-directed microtubule motor activity	0.00147468	16	135	10477	0.206166	6
Molecular Function	GO:0051959	dynein light intermediate chain binding	0.00225502	17	135	10477	0.219051	6
Biological Process	GO:0007155	cell adhesion	0.00672421	233	125	10285	2.83179	15
Cellular Component	GO:0099512	supramolecular fiber	8.95008e-05	275	135	10578	3.50964	19
Cellular Component	GO:0099081	supramolecular polymer	0.000107282	278	135	10578	3.54793	19
Cellular Component	GO:0071944	cell periphery	0.0025203	1860	135	10578	23.7379	50
Cellular Component	GO:0099080	supramolecular complex	0.00307808	416	135	10578	5.30913	21
Cellular Component	GO:0030017	sarcomere	0.00599847	65	135	10578	0.829552	9
Cellular Component	GO:0030016	myofibril	0.010186	69	135	10578	0.880601	9
Cellular Component	GO:0043292	contractile fiber	0.0167136	73	135	10578	0.931651	9

## Sheet: Female.RedvsNR_up
Category	ID	Description	P.value.adj	Term.Size	query.size	effective.domain.size	Expected	Observed
Cellular Component	GO:1990726	Lsm1-7-Pat1 complex	0.00949381	5	112	7895	0.070931	4

## Sheet: Female.RedvsNR_down
Category	ID	Description	P.value.adj	Term.Size	query.size	effective.domain.size	Expected	Observed
Molecular Function	GO:0022836	gated channel activity	2.05129e-08	92	216	7811	2.5441	20
Molecular Function	GO:0015267	channel activity	3.51924e-06	147	216	7811	4.06504	22
Molecular Function	GO:0022803	passive transmembrane transporter activity	3.51924e-06	147	216	7811	4.06504	22
Molecular Function	GO:0005216	monoatomic ion channel activity	4.00215e-06	134	216	7811	3.70554	21
Molecular Function	GO:0022832	voltage-gated channel activity	3.92537e-05	42	216	7811	1.16144	12
Molecular Function	GO:0005244	voltage-gated monoatomic ion channel activity	3.92537e-05	42	216	7811	1.16144	12
Molecular Function	GO:0005261	monoatomic cation channel activity	4.64334e-05	110	216	7811	3.04186	18
Molecular Function	GO:0022843	voltage-gated monoatomic cation channel activity	0.000402547	32	216	7811	0.884906	10
Molecular Function	GO:0005515	protein binding	0.00604435	2950	216	7811	81.5773	119
Molecular Function	GO:0005245	voltage-gated calcium channel activity	0.0155042	7	216	7811	0.193573	5
Biological Process	GO:0032501	multicellular organismal process	2.37821e-07	2650	210	7745	71.8528	120
Biological Process	GO:0050789	regulation of biological process	2.15468e-06	3445	210	7745	93.4087	140
Biological Process	GO:0048856	anatomical structure development	3.47852e-06	2182	210	7745	59.1633	103
Biological Process	GO:0007399	nervous system development	4.84515e-06	1026	210	7745	27.8192	63
Biological Process	GO:0048731	system development	1.11819e-05	1290	210	7745	34.9774	72
Biological Process	GO:0065007	biological regulation	1.39754e-05	3672	210	7745	99.5636	144
Biological Process	GO:0032502	developmental process	1.63718e-05	2301	210	7745	62.3899	105
Biological Process	GO:0007275	multicellular organism development	2.44823e-05	1810	210	7745	49.0768	89
Biological Process	GO:0050794	regulation of cellular process	2.95856e-05	3219	210	7745	87.2808	131
Biological Process	GO:0030182	neuron differentiation	3.62539e-05	720	210	7745	19.5223	49
Biological Process	GO:0048699	generation of neurons	7.00783e-05	783	210	7745	21.2305	51
Biological Process	GO:0065008	regulation of biological quality	0.000259072	813	210	7745	22.0439	51
Biological Process	GO:0022008	neurogenesis	0.000266259	839	210	7745	22.7489	52
Biological Process	GO:0048869	cellular developmental process	0.000660496	1470	210	7745	39.858	74
Biological Process	GO:0034330	cell junction organization	0.000951442	353	210	7745	9.57134	30
Biological Process	GO:0050803	regulation of synapse structure or activity	0.00125214	186	210	7745	5.04325	21
Biological Process	GO:0030154	cell differentiation	0.00154475	1469	210	7745	39.8309	73
Biological Process	GO:0048666	neuron development	0.00156662	584	210	7745	15.8347	40
Biological Process	GO:0007267	cell-cell signaling	0.0018829	450	210	7745	12.2014	34
Biological Process	GO:0048513	animal organ development	0.00381387	1015	210	7745	27.521	56
Biological Process	GO:0048468	cell development	0.00568992	1251	210	7745	33.9199	64
Biological Process	GO:0007154	cell communication	0.00571352	1605	210	7745	43.5184	76
Biological Process	GO:0034329	cell junction assembly	0.00613634	222	210	7745	6.01937	22
Biological Process	GO:0050877	nervous system process	0.00653518	363	210	7745	9.84248	29
Biological Process	GO:0016043	cellular component organization	0.00703853	2511	210	7745	68.0839	104
Biological Process	GO:0031175	neuron projection development	0.0120823	440	210	7745	11.9303	32
Biological Process	GO:0048667	cell morphogenesis involved in neuron differentiation	0.0155468	400	210	7745	10.8457	30
Biological Process	GO:0048812	neuron projection morphogenesis	0.0203362	405	210	7745	10.9813	30
Biological Process	GO:0042391	regulation of membrane potential	0.0211763	72	210	7745	1.95223	12
Biological Process	GO:0120039	plasma membrane bounded cell projection morphogenesis	0.0214454	406	210	7745	11.0084	30
Biological Process	GO:0048858	cell projection morphogenesis	0.0226107	407	210	7745	11.0355	30
Biological Process	GO:0000902	cell morphogenesis	0.026221	502	210	7745	13.6114	34
Biological Process	GO:0048589	developmental growth	0.026406	344	210	7745	9.32731	27
Biological Process	GO:0032989	cellular anatomical entity morphogenesis	0.0265389	526	210	7745	14.2621	35
Biological Process	GO:0061564	axon development	0.0269	323	210	7745	8.75791	26
Biological Process	GO:0050808	synapse organization	0.0337915	285	210	7745	7.72757	24
Biological Process	GO:0120036	plasma membrane bounded cell projection organization	0.0410282	560	210	7745	15.184	36
Biological Process	GO:0007409	axonogenesis	0.041235	309	210	7745	8.37831	25
Biological Process	GO:0023052	signaling	0.0413578	1559	210	7745	42.2711	72
Biological Process	GO:0009653	anatomical structure morphogenesis	0.0429899	1321	210	7745	35.8179	64
Cellular Component	GO:0071944	cell periphery	7.22195e-08	1520	217	7895	41.7783	86
Cellular Component	GO:0034702	monoatomic ion channel complex	2.17489e-07	71	217	7895	1.95149	17
Cellular Component	GO:0042995	cell projection	3.69708e-06	510	217	7895	14.0177	42
Cellular Component	GO:0030054	cell junction	6.25938e-06	540	217	7895	14.8423	43
Cellular Component	GO:0034703	cation channel complex	6.6681e-05	44	217	7895	1.20937	12
Cellular Component	GO:0005886	plasma membrane	6.81416e-05	1291	217	7895	35.4841	71
Cellular Component	GO:0120025	plasma membrane bounded cell projection	9.18423e-05	499	217	7895	13.7154	39
Cellular Component	GO:0098797	plasma membrane protein complex	0.0012904	151	217	7895	4.15035	19
Cellular Component	GO:0043005	neuron projection	0.00184147	358	217	7895	9.8399	30
Cellular Component	GO:0097060	synaptic membrane	0.00267444	84	217	7895	2.3088	14
Cellular Component	GO:1902495	transmembrane transporter complex	0.00572141	133	217	7895	3.6556	17
Cellular Component	GO:1990351	transporter complex	0.0150088	142	217	7895	3.90298	17
Cellular Component	GO:0005891	voltage-gated calcium channel complex	0.0150473	7	217	7895	0.1924	5
Cellular Component	GO:0045202	synapse	0.045245	392	217	7895	10.7744	29
Transcription Factor	TF:M02323	Factor: Trl; motif: YYNCTCTCTN	0.00182887	800	233	8834	21.1003	48
